# Supplementary material for: Pollinator Competition as a Driver of Floral Divergence: An Experimental Test
Source: PLoS One. 2016 Jan 27;11(1):e0146431. doi: 10.1371/journal.pone.0146431 (PMC4729399; doi:10.1371/journal.pone.0146431)
Supplement: S1 Dataset — (XLS) [file pone.0146431.s001.xls]

## Sheet: Sheet1
Bird ID	Flower Order	Dye Particles on Stigma	Pollen Grains on Stigma
1	1	11	12
1	2	4	3
1	3	1	2
1	4	0	0
2	1	8	11
2	2	5	6
2	3	3	5
2	4	2	2
2	5	0	0
2	6	0	0
3	1	9	8
3	2	5	5
3	3	1	0
3	4	1	1
3	5	0	0
4	1	9	6
4	2	4	4
4	3	2	2
4	4	0	0
4	5	0	0
5	1	18	15
5	2	10	11
5	3	5	5
5	4	1	3
5	5	0	0
6	1	8	9
6	2	5	5
6	3	4	3
6	4	3	3
6	5	0	0
7	1	13	12
7	2	8	7
7	3	3	3
7	4	1	3
7	5	0	0
7	6	0	0
8	1	14	12
8	2	9	8
8	3	6	5
8	4	6	5
8	5	0	3
8	6	0	0
9	1	13	10
9	2	8	9
9	3	5	5
9	4	4	5
9	5	2	1
9	6	0	0
10	1	11	13
10	2	8	5
10	3	7	4
10	4	2	3
10	5	0	0
10	6	0	0
