# Supplementary material for: Pollinator Competition as a Driver of Floral Divergence: An Experimental Test
Source: PLoS One. 2016 Jan 27;11(1):e0146431. doi: 10.1371/journal.pone.0146431 (PMC4729399; doi:10.1371/journal.pone.0146431)
Supplement: S2 Dataset — (XLS) [file pone.0146431.s002.xls]

## Sheet: Sheet1
Year	Trial	Females alone proportion of visits to yellow	Females competition proportion of visits to yellow	Males alone proportion of visits to yellow	Males competition proportion of visits to yellow
2012	1	0.364	0.4	0.846	0.767
2012	2	0.7	0.5	0.61	0.647
2013	3	0.64	0.5744	0.652	0.827
2013	4	0.648649	0.5	0.8	0.838
2013	5	0.454545	0.3617	0.75	0.724
2015	6	0.48	0.212121	0.702703	0.755556
2015	7	0.539683	0.34	0.681159	0.844828
2015	8	0.611111	0.341463	0.695692	0.754386
