# Supplementary material for: Pollinator Competition as a Driver of Floral Divergence: An Experimental Test
Source: PLoS One. 2016 Jan 27;11(1):e0146431. doi: 10.1371/journal.pone.0146431 (PMC4729399; doi:10.1371/journal.pone.0146431)
Supplement: S3 Dataset — (XLS) [file pone.0146431.s003.xls]

## Sheet: Sheet1
Year	Trial	Females Alone Proportion of within-morph dye transfers	Males Alone Proportion of within-morph dye transfers	Males and Females in competition proportion of within-morph dye transfers
2012	1	0.833333	1	0.926829
2012	2	0.636364	0.73913	0.894737
2013	3	0.777778	0.785714	1
2013	4	0.9	0.8	1
2013	5	0.608696	0.769231	0.913043
2015	6	0.757576	0.833333	0.90625
2015	7	0.647059	0.8	0.8
2105	8	0.64	0.875	0.888889
