# Supplementary material for: Pollinator Competition as a Driver of Floral Divergence: An Experimental Test
Source: PLoS One. 2016 Jan 27;11(1):e0146431. doi: 10.1371/journal.pone.0146431 (PMC4729399; doi:10.1371/journal.pone.0146431)
Supplement: S4 Dataset — Prior to analysis we standardized corolla length to a mean equal to zero and to a variance equal to one and converted our fitness measure, mean dye particles received per plant, to relative fitness by dividing individual fitness by mean fitness. (XLS) [file pone.0146431.s004.xls]

## Sheet: Sheet1
Females Alone Plants Red	Females Alone Mean Corolla Length per Red Plant	Females Alone Mean Dye Particles Received per Red Plant	Females Alone Plants Yellow	Females Alone Mean Corolla Length per Yellow Plant	Females Alone Mean Dye Particles Received per Yellow Plant	Males Alone Plants Red	Males Alone Mean Corolla Length per Red Plant	Males Alone Mean Dye Particles Received per Red Plant	Males Alone Plants Yellow	Males Alone Mean Corolla Length per Yellow Plant	Males Alone Mean Dye Particles Received per Yellow Plant	In Competition Plants Red	In Competition Mean Corolla Length per Red Plant	In Competition Mean Dye Particles Received per Red Plant	In Competition Plants Yellow	In Competition Mean Corolla Length per Yellow Plant	In Competition Mean Dye Particles Received per Yellow Plant
r1	35.043	5.025	y2	34.6027	4.63333	r1	34.782	1.78333	y2	34.147	4.7	r1	34.2833	3.2	y2	34.0356	4.19722
r11b	34.25	0	y22b	36.005	5	r14a	33.3167	0	y22a	37.2325	1.58335	r11b	33.2112	0	y22a	37.2137	6.14478
r14b	34.7567	11.0333	y23a	34.5533	3.25	r14b	34.3817	2.48889	y22b	37.2077	2.66	r14a	33.9723	1.23333	y22b	37.5201	4.60667
r15b	34.5086	6.35	y26b	34.5902	3.5	r15b	34.2828	3.6	y23a	34.6245	4.825	r14b	34.5007	2.80556	y23a	34.9769	4.8
r28a	34.3108	3	y29a	33.6258	2.325	r28a	33.7305	1.88333	y26b	34.0588	5.48333	r15b	34.4377	5.63333	y26b	33.9909	0.9875
r28b	36.39	35	y31b	36.264	10.9667	r28b	35.0833	1	y29a	33.5085	2.15	r28a	34.9625	1.73	y29a	33.5299	1.88333
r3	34.4333	3.55833	y32b	34.439	3.675	r3	34.3108	2.54167	y31b	35.8113	11.3611	r28b	35.0355	6.2	y31b	36.0379	13.0804
r30b	35.5121	7.95833	y33a	34.628	4.225	r30b	35.03	0	y32b	35.0833	3.25002	r3	34.5748	3.4119	y32b	34.7925	2.625
r4	34.5942	9.19444	y4	33.902	0.8	r4	34.28	1.33333	y33a	35.0417	8.36111	r30b	35.4642	10.9792	y33a	34.8422	8.1875
									y4	35.6125	3.75	r4	34.7302	4.4375	y4	34.9393	8.53333
